# Supplementary material for: Automated highly multiplexed super-resolution imaging of protein nano-architecture in cells and tissues
Source: Nat Commun. 2020 Mar 25;11:1552. doi: 10.1038/s41467-020-15362-1 (PMC7096454; doi:10.1038/s41467-020-15362-1)
Supplement: Supplementary file 7 — Source Data [file 41467_2020_15362_MOESM7_ESM.xlsx]

## Sheet: Fig.3g
PeakMembraneDistance
	a-Tub	Phal p1	Phal p2	VGlut
	650.22	928.25	61.53	334.34
	714.21	1035.12	-95.18	308.28
	626.18	982.03	17.03	363.89
	589.6	852.78	16.1	454.65
	521.38	998.77	-44.28	310.74
	606.65	762.48	24.51	595.14
	417.52	912.12	38.58	442.56
	630.97	956.35	117.02	406.68
	562.51	908.89	-47.69	318.21
	618.83	879.71	11.5	524.59
	587.33	832.27	70.18	277.63
	549.81	807.76	-21.14	217.79
	499.3	1048.09	26.26	499.63
	380.87	967.76	55.95	156.99
	65.14	837.85	-11.1	543.87
Mean	534.701	914.015	14.618	383.666
SD	156.195	84.9488	53.221	125.636
one-way ANOVA
Bonferroni's multiple comparisons test	Mean Diff,	95,00% CI of diff,	Significant?	Summary	Adjusted P Value
a-Tub vs. Phal p1	-379.314	-491.23555 to -267.39245	Yes	****	3.974e-12
a-Tub vs. Phal p2	520.083	408.16179 to 632.00488	Yes	****	<0.000000000000001
a-Tub vs. VGlut	151.035	39.113787 to 262.95688	Yes	**	0.00304442
Phal p1 vs. Phal p2	899.397	787.47579 to 1011.3189	Yes	****	<0.000000000000001
Phal p1 vs. VGlut	530.349	418.42779 to 642.27088	Yes	****	<0.000000000000001
Phal p2 vs. VGlut	-369.048	-480.96955 to -257.12645	Yes	****	1.0079e-11

## Sheet: Fig.3m
unpaired two-tailed Student's t test
	p values
Colocalization aTub/VGlut at AZ vs. AZ-free region	0.0301136
Colocalization F-actin/gamma-actin at AZ vs. AZ-free region	0.023606
Colocalization F-actin/WGA at AZ vs. AZ-free region	0.0334277

## Sheet: Supp-Fig.5a
			Mean Intensity
	Measurement	ROI	Staining	Bleaching + Elution	Restaining	B+E/St	ReSt/St
MgCl₂	20190225_U2OS_Elution_MgCl2_Tween	1	0.055	0.004	0.044	0.0727273	0.8	St		B+E		ReSt
		2	0.09	0.006	0.054	0.0666667	0.6	Mean'/Mean	StD	Mean'/Mean	StD	Mean'/Mean	StD
		3	0.053	0.002	0.018	0.0377358	0.339623	1	0.4556	0.104657	0.0652752	0.786386	0.471358
		4	0.026	0.005	0.041	0.192308	1.57692
		5	0.039	0.006	0.024	0.153846	0.615385
SDS	20190227_U2OS_Elution_SDS_pH13	1	0.125	0.006	0.007	0.048	0.056	St		B+E		ReSt
		2	0.079	0.004	0.006	0.0506329	0.0759494	Mean'/Mean	StD	Mean'/Mean	StD	Mean'/Mean	StD
	20190228_U2OS_Elution_SDS_pH13	1	0.121	0.005	0.004	0.0413223	0.0330579	1	0.569299	0.0636642	0.0477784	0.0499767	0.0365562
		2	0.019	0.003	0.002	0.157895	0.105263
		3	0.085	0.002	0.002	0.0235294	0.0235294
		4	0.033	0.002	0.0002	0.0606061	0.00606061
GdnHCl	20190509_U2OS_Elution_GdnHCl	1	0.105	0.0002	0.0006	0.00190476	0.00571429	St		B+E		ReSt
		2	0.064	0.0003	0.001	0.0046875	0.015625	Mean'/Mean	StD	Mean'/Mean	StD	Mean'/Mean	StD
		3	0.054	0.0009	0.001	0.0166667	0.0185185	1	0.326049	0.00901288	0.00541192	0.0149827	0.0113366
		4	0.063	0.001	0.001	0.015873	0.015873
		5	0.105	0.0009	0.001	0.00857143	0.00952381
		6	0.109	0.0005	0.0004	0.00458716	0.00366972
		7	0.05	0.0006	0.002	0.012	0.04
		8	0.064	0.0005	0.0007	0.0078125	0.0109375

## Sheet: Supp-Fig.5b
5 min	% File Name	% Sum Foreground Pixel	% Sum Foreground Intensity	% Sum Background Pixel	% Mena Intensity (Sum Forw Int / Sum Forw Pixel)	Mean	StD	I'/I	StD'/I
Staining	A_1_InSt_roi01_661L_2D_nachDCnachCP_LocBasedCh1	15313900	200298	1463316	0.01308	0.0156983	0.00298831	1	0.190358
	A_1_InSt_roi02_661L_2D_nachDCnachCP_LocBasedCh1	15218334	222686	1558882	0.01463
	A_1_InSt_roi03_661L_2D_nachDCnachCP_LocBasedCh1	15464718	182769	1312498	0.01182
	A_1_InSt_roi04_661L_2D_nachDCnachCP_LocBasedCh1	14420347	278660	2356869	0.01932
	A_1_InSt_roi05_661L_2D_nachDCnachCP_LocBasedCh1	14638949	249817	2138267	0.01707
	A_1_InSt_roi06_661L_2D_nachDCnachCP_LocBasedCh1	14345519	262121	2431697	0.01827
Elution	B_1_AftBl_roi01_661L_2D_nachDCnachCP_LocBasedCh1	15313900	34563.9	1463316	0.002257	0.00177217	0.000333011	0.112889	0.0212131
	B_1_AftBl_roi02_661L_2D_nachDCnachCP_LocBasedCh1	15218334	30640.3	1558882	0.002013
	B_1_AftBl_roi03_661L_2D_nachDCnachCP_LocBasedCh1	15464718	24668	1312498	0.001595
	B_1_AftBl_roi04_661L_2D_nachDCnachCP_LocBasedCh1	14420347	27027.2	2356869	0.001874
	B_1_AftBl_roi05_661L_2D_nachDCnachCP_LocBasedCh1	14638949	20245.7	2138267	0.001383
	B_1_AftBl_roi06_661L_2D_nachDCnachCP_LocBasedCh1	14345519	21677.9	2431697	0.001511
Restaining	C_1_ReSt_roi01_661L_2D_nachDCnachCP_LocBasedCh1	15313900	39654.2	1463316	0.002589	0.0030235	0.000547098	0.1926	0.0348507
	C_1_ReSt_roi02_661L_2D_nachDCnachCP_LocBasedCh1	15218334	39494	1558882	0.002595
	C_1_ReSt_roi03_661L_2D_nachDCnachCP_LocBasedCh1	15464718	39442.9	1312498	0.002551
	C_1_ReSt_roi04_661L_2D_nachDCnachCP_LocBasedCh1	14420347	46073	2356869	0.003195
	C_1_ReSt_roi05_661L_2D_nachDCnachCP_LocBasedCh1	14638949	57338	2138267	0.003917
	C_1_ReSt_roi06_661L_2D_nachDCnachCP_LocBasedCh1	14345519	47252.5	2431697	0.003294
15 min	% File Name	% Sum Foreground Pixel	% Sum Foreground Intensity	% Sum Background Pixel	% Mena Intensity (Sum Forw Int / Sum Forw Pixel)	Mean	StD	I'/I	StD'/I
Staining	A_1_InSt_roi01_661L_2D_nachDCnachCP_LocBasedCh1	15829499	155752	947717	0.009839	0.0136465	0.00216573	1	0.158702
	A_1_InSt_roi02_661L_2D_nachDCnachCP_LocBasedCh1	15161203	196594	1616013	0.01297
	A_1_InSt_roi03_661L_2D_nachDCnachCP_LocBasedCh1	15278331	225546	1498885	0.01476
	A_1_InSt_roi04_661L_2D_nachDCnachCP_LocBasedCh1	14883310	240099	1893906	0.01613
	A_1_InSt_roi05_661L_2D_nachDCnachCP_LocBasedCh1	15392578	225974	1384638	0.01468
	A_1_InSt_roi06_661L_2D_nachDCnachCP_LocBasedCh1	15651261	211305	1125955	0.0135
Elution	B_1_AftBl_roi01_661L_2D_nachDCnachCP_LocBasedCh1	15829499	19048.2	947717	0.001203	0.00152167	0.000431321	0.111506	0.0316067
	B_1_AftBl_roi02_661L_2D_nachDCnachCP_LocBasedCh1	15161203	16662.4	1616013	0.001099
	B_1_AftBl_roi03_661L_2D_nachDCnachCP_LocBasedCh1	15278331	30365.3	1498885	0.001987
	B_1_AftBl_roi04_661L_2D_nachDCnachCP_LocBasedCh1	14883310	21383.9	1893906	0.001437
	B_1_AftBl_roi05_661L_2D_nachDCnachCP_LocBasedCh1	15392578	19650.5	1384638	0.001277
	B_1_AftBl_roi06_661L_2D_nachDCnachCP_LocBasedCh1	15651261	33286.4	1125955	0.002127
Restaining	C_1_ReSt_roi01_661L_2D_nachDCnachCP_LocBasedCh1	15829499	28452.3	947717	0.001797	0.00205623	0.00101347	0.150678	0.0742657
	C_1_ReSt_roi02_661L_2D_nachDCnachCP_LocBasedCh1	15161203	27456.5	1616013	0.001811
	C_1_ReSt_roi03_661L_2D_nachDCnachCP_LocBasedCh1	15278331	32939.7	1498885	0.002156
	C_1_ReSt_roi04_661L_2D_nachDCnachCP_LocBasedCh1	14883310	47122.4	1893906	0.003166
	C_1_ReSt_roi05_661L_2D_nachDCnachCP_LocBasedCh1	15392578	46632	1384638	0.00303
	C_1_ReSt_roi06_661L_2D_nachDCnachCP_LocBasedCh1	15651261	5906.43	1125955	0.0003774
25 min	% File Name	% Sum Foreground Pixel	% Sum Foreground Intensity	% Sum Background Pixel	% Mena Intensity (Sum Forw Int / Sum Forw Pixel)	Mean	StD	I'/I	StD'/I
Staining	A_1_InSt_roi01_661L_2D_nachDCnachCP_LocBasedCh1	14655464	217679	2121752	0.01485	0.014618	0.00289598	1	0.198111
	A_1_InSt_roi02_661L_2D_nachDCnachCP_LocBasedCh1	14317117	224681	2460099	0.01569
	A_1_InSt_roi03_661L_2D_nachDCnachCP_LocBasedCh1	15262903	157605	1514313	0.01033
	A_1_InSt_roi04_661L_2D_nachDCnachCP_LocBasedCh1	15080798	275777	1696418	0.01829
	A_1_InSt_roi05_661L_2D_nachDCnachCP_LocBasedCh1	15457680	215319	1319536	0.01393
Elution	B_1_AftBl_roi01_661L_2D_nachDCnachCP_LocBasedCh1	14655464	13036.5	2121752	0.0008895	0.0018947	0.00084058	0.129614	0.0575031
	B_1_AftBl_roi02_661L_2D_nachDCnachCP_LocBasedCh1	14317117	41210.3	2460099	0.002878
	B_1_AftBl_roi03_661L_2D_nachDCnachCP_LocBasedCh1	15262903	34516.7	1514313	0.002261
	B_1_AftBl_roi04_661L_2D_nachDCnachCP_LocBasedCh1	15080798	34604.2	1696418	0.002295
	B_1_AftBl_roi05_661L_2D_nachDCnachCP_LocBasedCh1	15457680	17773.2	1319536	0.00115
Restaining	C_1_ReSt_roi01_661L_2D_nachDCnachCP_LocBasedCh1	14655464	15498.8	2121752	0.001058	0.00123244	0.000608615	0.0843098	0.0416347
	C_1_ReSt_roi02_661L_2D_nachDCnachCP_LocBasedCh1	14317117	31183.7	2460099	0.002178
	C_1_ReSt_roi03_661L_2D_nachDCnachCP_LocBasedCh1	15262903	16169.4	1514313	0.001059
	C_1_ReSt_roi04_661L_2D_nachDCnachCP_LocBasedCh1	15080798	20378.8	1696418	0.001351
	C_1_ReSt_roi05_661L_2D_nachDCnachCP_LocBasedCh1	15457680	7978.93	1319536	0.0005162

## Sheet: Supp-Fig.5c
		% File Name	% Sum Foreground Pixel	% Sum Foreground Intensity	% Sum Background Pixel	% Mena Intensity (Sum Forw Int / Sum Forw Pixel)	Mean	StD	Mean'/Mean	StD'/StD
Staining	1 min	A_1_InSt_roi01_661L_2D_nachDC_noDemix	9770836	372955	2573804	0.03817	0.0318667	0.00709685	1	0.222704
		A_1_InSt_roi02_661L_2D_nachDC_noDemix	9636352	320374	2708288	0.03325
		A_1_InSt_roi03_661L_2D_nachDC_noDemix	10117441	244633	2227199	0.02418
	4 min	A_1_InSt_roi04_661L_2D_nachDC_noDemix	10109418	295376	2235222	0.02922	0.0244667	0.00753404	1	0.307931
		A_1_InSt_roi05_661L_2D_nachDC_noDemix	9702667	275595	2641973	0.0284
		A_1_InSt_roi06_661L_2D_nachDC_noDemix	11460010	180816	884630	0.01578
	8 min	A_1_InSt_roi07_661L_2D_nachDC_noDemix	11140033	197768	1204607	0.01775	0.0154733	0.00197445	1	0.127603
		A_1_InSt_roi08_661L_2D_nachDC_noDemix	12040836	173914	303804	0.01444
		A_1_InSt_roi09_661L_2D_nachDC_noDemix	12043238	171332	301402	0.01423
	12 min	A_1_InSt_roi10_661L_2D_nachDC_noDemix	11396645	203551	947995	0.01786	0.0111873	0.00584412	1	0.522387
		A_1_InSt_roi11_661L_2D_nachDC_noDemix	12309800	107374	34840	0.008723
		A_1_InSt_roi12_661L_2D_nachDC_noDemix	12325134	86020.7	19506	0.006979
Bleaching	1 min	B_1_AftBl_roi01_661L_2D_nachDC_noDemix	9770836	38641.9	2573804	0.003955	0.00539267	0.00189267	0.169226	0.0593935
		B_1_AftBl_roi02_661L_2D_nachDC_noDemix	9636352	45159.7	2708288	0.004686
		B_1_AftBl_roi03_661L_2D_nachDC_noDemix	10117441	76259.4	2227199	0.007537
	4 min	B_1_AftBl_roi04_661L_2D_nachDC_noDemix	10109418	25925.6	2235222	0.002565	0.00235233	0.000801449	0.0961444	0.0327568
		B_1_AftBl_roi05_661L_2D_nachDC_noDemix	9702667	29356.4	2641973	0.003026
		B_1_AftBl_roi06_661L_2D_nachDC_noDemix	11460010	16795.8	884630	0.001466
	8 min	B_1_AftBl_roi07_661L_2D_nachDC_noDemix	11140033	17435.6	1204607	0.001565	0.00144473	0.000928262	0.0933692	0.0599911
		B_1_AftBl_roi08_661L_2D_nachDC_noDemix	12040836	27777.5	303804	0.002307
		B_1_AftBl_roi09_661L_2D_nachDC_noDemix	7021	3.2448	33547411	0.0004622
	12 min	B_1_AftBl_roi10_661L_2D_nachDC_noDemix	12043238	31103.8	301402	0.002583	0.00222433	0.000486936	0.198826	0.0435256
		B_1_AftBl_roi11_661L_2D_nachDC_noDemix	11396645	19033.5	947995	0.00167
		B_1_AftBl_roi12_661L_2D_nachDC_noDemix	12309800	29785.1	34840	0.00242
Restaining	1 min	C_1_ReSt_roi01_661L_2D_nachDC_noDemix	12325134	627756	19506	0.05093	0.0476567	0.012379	1.4955	0.388461
		C_1_ReSt_roi02_661L_2D_nachDC_noDemix	9770836	567387	2573804	0.05807
		C_1_ReSt_roi03_661L_2D_nachDC_noDemix	9636352	327320	2708288	0.03397
	4 min	C_1_ReSt_roi04_661L_2D_nachDC_noDemix	10117441	529367	2227199	0.05232	0.0469133	0.0109424	1.91744	0.447237
		C_1_ReSt_roi05_661L_2D_nachDC_noDemix	10109418	546890	2235222	0.0541
		C_1_ReSt_roi06_661L_2D_nachDC_noDemix	9702667	332961	2641973	0.03432
	8 min	C_1_ReSt_roi07_661L_2D_nachDC_noDemix	11460010	137050	884630	0.01196	0.0231067	0.0106254	1.49332	0.686693
		C_1_ReSt_roi08_661L_2D_nachDC_noDemix	11140033	368926	1204607	0.03312
		C_1_ReSt_roi09_661L_2D_nachDC_noDemix	12040836	291816	303804	0.02424
	12 min	C_1_ReSt_roi10_661L_2D_nachDC_noDemix	12043238	313890	301402	0.02606	0.0262133	0.000810946	2.34313	0.0724879
		C_1_ReSt_roi11_661L_2D_nachDC_noDemix	11396645	308756	947995	0.02709
		C_1_ReSt_roi12_661L_2D_nachDC_noDemix	12309800	313812	34840	0.02549

## Sheet: Supp-Fig.6a
test condition	Initial (round 1)											Mean	SD
1	untreated -2.AB -compet	1	1	1	1	1	1	1	1	1		1	0
2	untreated +2.AB -compet	1	1	1	1	1	1	1	1	1		1	0
3	bleaching +2.AB -compet	1	1	1	1	1	1	1	1	1		1	0
4	elution +2.AB -compet	1	1	1	1	1	1	1	1	1		1	0
5	elu & ble +2.AB -compet	1	1	1	1	1	1	1	1	1		1	0
6	elu & ble +2.AB +compet	1	1	1	1	1	1	1	1	1		1	0
	Remaining (round 2)
1	untreated -2.AB -compet	0.678136	0.614888	0.505513	0.584774	0.645797	0.535557	0.52453	0.566603	0.451592		0.567488	0.071641
2	untreated +2.AB -compet	0.408539	0.434393	0.547195	0.449011	0.438022	0.631745	0.565669	0.452271	0.431145		0.484221	0.0772864
3	bleaching +2.AB -compet	0.0157199	0.0106723	0.020107	0.00860657	0.0148398	0.0118464	-0.00260333	0.00506274	0.0325881		0.0129822	0.00985836
4	elution +2.AB -compet	0.129729	0.139369	0.288606	0.336526	0.0826083	0.402816	0.0871955	0.142095	0.0787526		0.187522	0.122166
5	elu & ble +2.AB -compet	0.00645193	0.0280458	0.00128298	0.000485409	0.00415307	0.0118618	-0.00118324	0.00661118	0.00123472		0.00654929	0.00900429
6	elu & ble +2.AB +compet	0.00700779	0.00439361	0.00694417	0.00241004	0.00199731	0.000452526	0.0262123	-0.00155087	0.00452107		0.00582089	0.00815188
	Retreived (round 3)
1	untreated -2.AB -compet	0.440373	0.442577	0.283854	0.410555	0.483302	0.310363	0.394666	0.364802	0.292748		0.38036	0.0718651
2	untreated +2.AB -compet	0.175611	0.0878254	0.293892	0.479046	0.410413	0.447323	0.358272	0.343132	0.512592		0.345345	0.140724
3	bleaching +2.AB -compet	0.393157	0.501286	0.5225	0.200178	0.393504	0.427516	0.599712	0.532341	0.518562		0.454306	0.117768
4	elution +2.AB -compet	0.0400006	0.0408665	0.210519	0.0698768	0.0200132	0.0505559	0.0770809	0.0568425	0.0425872		0.0675936	0.0562291
5	elu & ble +2.AB -compet	0.0623331	0.116671	0.100718	0.0352362	0.0841236	0.0850913	0.0656254	0.10297	0.120458		0.0859141	0.0278145
6	elu & ble +2.AB +compet	0.0346198	0.0215187	0.0082965	0.018642	0.0285813	0.00333159	0.0258879	0.0102535	0.0216491		0.0191978	0.0102037
one-way ANOVA for remaining signal (round 2)
Bonferroni's multiple comparisons test	Mean Diff,	95,00% CI of diff,	Significant?	Summary	Adjusted P Value	Condition
untreated -2.AB -compet vs. untreated +2.AB -compet	0.0832778	-0.01308484908 to 0.1796404046	No	ns	0.154913	1 vs 2
untreated -2.AB -compet vs. bleaching +2.AB -compet	0.554511	0.4581484842 to 0.6508737380	Yes	****	<0.000000000000001	1 vs 3
untreated -2.AB -compet vs. elution +2.AB -compet	0.379967	0.2836040398 to 0.4763292935	Yes	****	4e-15	1 vs 4
untreated -2.AB -compet vs. elu & ble +2.AB -compet	0.560933	0.4645707065 to 0.6572959602	Yes	****	<0.000000000000001	1 vs 5
untreated -2.AB -compet vs. elu & ble +2.AB +compet	0.561678	0.4653151509 to 0.6580404046	Yes	****	<0.000000000000001	1 vs 6
one-way ANOVA for retreived signal (round 3)
Bonferroni's multiple comparisons test	Mean Diff,	95.00% CI of diff.	Significant?	Summary	Adjusted P Value	Condition
untreated -2.AB -compet vs. untreated +2.AB -compet	0.0350444	-0.08805975500 to 0.1581486439	No	ns	>0.999999999999999	1 vs 2
untreated -2.AB -compet vs. bleaching +2.AB -compet	-0.0739333	-0.1970375328 to 0.04917086611	No	ns	>0.999999999999999	1 vs 3
untreated -2.AB -compet vs. elution +2.AB -compet	0.312778	0.1896735783 to 0.4358819772	Yes	****	5.59015e-09	1 vs 4
untreated -2.AB -compet vs. elu & ble +2.AB -compet	0.294467	0.1713624672 to 0.4175708661	Yes	****	2.79626e-08	1 vs 5
untreated -2.AB -compet vs. elu & ble +2.AB +compet	0.361189	0.2380846894 to 0.4842930883	Yes	****	8.5702e-11	1 vs 6

## Sheet: Supp-Fig.8b
roi	selection	NB-AF647	WGA-CF680	Tom20-rb-AF647
1	1	0	0	0.01
1	2	0	0	0.01
1	3	0	0	0.03
2	1	0	0	0.02
2	2	0.01	0	0
2	3	0	0	0.01
3	1	0	0.07	0.03
3	2	0	0	0.01
3	3	0	0.01	0.03
		0.00111111	0.00888889	0.0166667	Mean
		0.00333333	0.0231541	0.0111803	SD

## Sheet: Supp-Fig.8c_
roi	selection	PDI-m-680	Tub-m-647	Tom20-647
1	1	0.0605	0.1199	0.0958
1	2	0.0296	0.0648	0.0426
1	3	0.0108	0.0918	0.0523
2	1	0.0373	0.1308	0.1276
2	2	0.0497	0.0975	0.1137
2	3	0.0797	0.0799	0.1053
3	1	0	0.0231	0.0274
3	2	0.1339	0.0321	0.0286
3	3	0	0.0256	0.2474
		0.0446111	0.0739444	0.0934111	Mean
		0.043134	0.0403276	0.0691646	SD

## Sheet: Supp-Fig.8d
roi	selection	Tub-m-647	Pax-r-680	Vim-ch-647	Lam-ch-647	GM130-m-647
1	1	0.03	0.06	0.27	0	0
1	2	0.21	0.05	0.29	0	0.1
1	3	0.05	0.05	1.02	0.05	0.04
2	1	0.04	0.08	0.62	0.03	0.01
2	2	0.03	0	0.35	0.02	0.02
2	3	0.04	0.04	0.19	0.04	0.02
3	1	0.06	0	1.17	0.09	0.02
3	2	0.04	0.15	0.18	0.03	0.02
3	3	0.02	0.01	1.03	0.04	0
	Mean	0.0577778	0.0488889	0.568889	0.0333333	0.0255556
	SD	0.0582619	0.0470225	0.401542	0.0273861	0.0304594

## Sheet: Supp-Fig.9a
Round/Intensities	1	2	3	4	5	6	7	8	9	10
	0.008776	0.007366	0.006861	0.005823	0.006001	0.006723	0.006017	0.006037	0.005889	0.004655
	0.008752	0.007137	0.006436	0.006255	0.006063	0.00641	0.005935	0.006243	0.005938	0.00557
	0.007009	0.00556	0.005416	0.005076	0.005159	0.004753	0.003609	0.004806	0.004344	0.003821
	0.007524	0.006079	0.005914	0.00561	0.005504	0.005651	0.005208	0.005237	0.00513	0.004362
	0.008772	0.00668	0.005874	0.006667	0.006756	0.005516	0.006884	0.00641	0.006633	0.005565
	0.008153	0.00602	0.008234	0.005644	0.005441	0.004005	0.004881	0.004945	0.00478	0.004738
20191218, 1-7	0.009511	0.008666	-	0.00814	0.007813	0.00883	0.008779	0.008444	0.008827	0.007327
Mean	0.00835671	0.00678686	0.00645583	0.00617357	0.00610529	0.005984	0.00590186	0.00601743	0.00593443	0.00514829
StD	0.000855193	0.0010484	0.00100397	0.00100354	0.000917484	0.00155933	0.00163492	0.00124635	0.00149255	0.00114673
I'/I	1	0.812144	0.772532	0.738756	0.730584	0.716071	0.706241	0.720071	0.710139	0.616066
StD'/StD	0.102336	0.125457	0.12014	0.120088	0.10979	0.186596	0.195641	0.149144	0.178605	0.137222

[truncated: 6 more sheets: Supp-Fig.9c, Supp-Fig.9e, Supp-Fig.9f, Supp-Fig.10a, Supp-Fig.10b, Supp-Fig.10d]
